# Supplementary material for: Insulin Sensitivity Is Retained in Mice with Endothelial Loss of Carcinoembryonic Antigen Cell Adhesion Molecule 1
Source: Cells. 2021 Aug 14;10(8):2093. doi: 10.3390/cells10082093 (PMC8394790; doi:10.3390/cells10082093)
Supplement: Supplementary file 1 [file cells-10-02093-s001.zip]

Archive with 1 entries (1 files):
- cells-1335662-supplementary.pdf
